# Supplementary material for: Genome-enabled discovery of evolutionary divergence in brains and behavior
Source: Sci Rep. 2021 Jun 21;11:13016. doi: 10.1038/s41598-021-92385-8 (PMC8217251; doi:10.1038/s41598-021-92385-8)
Supplement: Supplementary file 12 — Supplementary Table S5. [file 41598_2021_92385_MOESM12_ESM.xlsx]

## Sheet: Sheet1
Socially Rock F1 Hybrid Males	Socially Sand F1 Hybrid Males	Socially Lone F1 Hybrid Males
Metriaclima zebra ♂ X Tramitichromis intermedius ♀	Metriaclima zebra ♂ X Tramitichromis intermedius ♀	Metriaclima zebra ♂ X Mchenga conophoros ♀
Petrotilapia nigra ♂ X Aulonacara baenschi ♀	Petrotilapia nigra ♂ X Aulonacara baenschi ♀	Labeotropheus feulleborni ♂ X Mchenga conophoros ♀
Petrotilapia nigra ♂ X Mchenga conophoros ♀	Petrotilapia nigra male ♂ X Mchenga conophoros ♀
Labeotropheus feulleborni ♂ X Mchenga conophoros ♀	Labeotropheus feulleborni ♂ X Mchenga conophoros ♀
